# Supplementary material for: Factors Related to Diet Quality: A Cross-Sectional Study of 1055 University Students
Source: Nutrients. 2021 Oct 5;13(10):3512. doi: 10.3390/nu13103512 (PMC8537817; doi:10.3390/nu13103512)
Supplement: Supplementary file 1 [file nutrients-13-03512-s001.zip]

Archive with 1 entries (1 files):
- nutrients-1381047-supplementary.pdf
